# Supplementary material for: Deficiency in the msbB Gene Reduced the Salmonella Typhimurium Virulence Through Mechanisms Beyond LPS Modification
Source: Microorganisms. 2025 Oct 31;13(11):2510. doi: 10.3390/microorganisms13112510 (PMC12654218; doi:10.3390/microorganisms13112510)
Supplement: Supplementary file 1 [file microorganisms-13-02510-s001.zip]

Archive with 1 entries (1 files):
- microorganisms-3870382-supplementary.pdf
